# Supplementary material for: Vitamin D Metabolites in Nonmetastatic High-Risk Prostate Cancer Patients with and without Zoledronic Acid Treatment after Prostatectomy
Source: Cancers (Basel). 2022 Mar 18;14(6):1560. doi: 10.3390/cancers14061560 (PMC8946001; doi:10.3390/cancers14061560)
Supplement: Supplementary file 1 [file cancers-14-01560-s001.zip]

Archive with 1 entries (1 files):
- cancers-1629933-supplementary.pdf
